# Supplementary material for: Performance of Sieve versus SwissPre Prehospital Triage Algorithms in a Simulated Mass-Casualty Incident: A Randomized Open-Label Study
Source: Prehosp Disaster Med. 2025 Dec 11;40(6):292–8. doi: 10.1017/S1049023X25101568 (PMC12818972; doi:10.1017/S1049023X25101568)
Supplement: Stuby et al. supplementary material [file S1049023X25101568sup001.zip]

Archive with 33 entries (33 files):
- CH-AD-533.png
- CH-AJ-238.png
- CH-AW-367.png
- CH-AW-390.png
- CH-BH-667.png
- CH-BT-386.png
- CH-CO-830.png
- CH-CQ-255.png
- CH-CR-390.png
- CH-DY-421.png
- CH-EB-692.png
- CH-EC-320.png
- CH-EP-756.png
- CH-HI-213.png
- CH-IG-353.png
- CH-IG-848.png
- CH-IL-222.png
- CH-IO-732.png
- CH-JO-524.png
- CH-JW-948.png
- CH-LZ-894.png
- CH-MU-720.png
- CH-QL-322.png
- CH-RE-811.png
- CH-RW-278.png
- CH-RZ-027.png
- CH-SC-026.png
- CH-SR-780.png
- CH-TC-959.png
- CH-VR-124.png
- S1_Table_S1_-_CONSORT_checklist_2025.docx
- S2_Figure_S2_-_Rules_screen.tif
- S3_File_S3_-_Patients_set.zip
